# Supplementary material for: MCPIP1 Elicits a Therapeutic Effect on Cervical Cancer by Facilitating XIAP mRNA Decay via Its Endoribonuclease Activity
Source: Int J Mol Sci. 2024 Sep 24;25(19):10285. doi: 10.3390/ijms251910285 (PMC11477132; doi:10.3390/ijms251910285)
Supplement: Supplementary file 1 [file ijms-25-10285-s001.zip]

Archive with 1 entries (1 files):
- ijms-3198279-supplementary.pdf
